# Supplementary material for: Individual variability of vascularization of the anterior papillary muscle within the right ventricle of human heart
Source: PLoS One. 2018 Oct 15;13(10):e0205786. doi: 10.1371/journal.pone.0205786 (PMC6188782; doi:10.1371/journal.pone.0205786)
Supplement: S1 Appendix — (XLSX) [file pone.0205786.s001.xlsx]

## Sheet: Type I
heart number	coronary artery
	left (sq. mm)	right (sq. mm)
MS	0.318	0.428
11	0.152	0.064
22	0.369	0.667
The values of total cross-section area (sq. mm) of arteries originated from LCA and RCA, which supply APM

## Sheet: Type II
heart number	coronary artery			heart number	coronary artery
	left (sq. mm)	right (sq. mm)			left (sq. mm)	right (sq. mm)
15	0.227	0.316		6	0.042	-
21	0.49	0.112		The values of total cross-section area (sq. mm) of arteries originated only from LCA, which supply APM
27	0.33	0.172
The values of total cross-section area (sq. mm) of arteries originated from LCA and RCA, which supply APM

## Sheet: Type III
heart number	coronary artery			heart number	coronary artery
	left (sq. mm)	right (sq. mm)			left (sq. mm)	right (sq. mm)
14	0.526	0.28		11A	0.411	-
16	0.458	0.328		25	0.325	-
19	0.099	0.017		41	0.094	-
23	0.417	0.065		45	0.041	-
31	0.116	0.069		20	0.115	-
42	0.191	0.025		25A	0.081	-
47	0.137	0.057		The values of total cross-section area (sq. mm) of arteries originated only from LCA, which supply APM
49	0.438	0.026
50	0.096	0.056
51	0.121	0.082
52	0.234	0.126
53	0.082	0.022
3	0.048	0.008
10	0.351	0.079
The values of total cross-section area (sq. mm) of arteries originated from LCA and RCA, which supply APM

## Sheet: Type IV
heart number	coronary artery			heart number	coronary artery
	left (sq. mm)	right (sq. mm)			left (sq. mm)	right (sq. mm)
13	0.565	0.102		40	0.02	-
18	0.202	0.086		The values of total cross-section area (sq. mm) of arteries originated only from LCA, which supply APM
32	0.413	0.081
38	0.071	0.252
43	0.148	0.073
4	0.549	0.245
13A	0.452	0.212
23A	0.4	0.155
The values of total cross-section area (sq. mm) of arteries originated from LCA and RCA, which supply APM
